# Supplementary material for: The Utilization of a Gait Pattern Classification System to Investigate the Effects of Ankle–Foot Orthoses on Gait in Children with Cerebral Palsy
Source: Children (Basel). 2026 Apr 24;13(5):594. doi: 10.3390/children13050594 (PMC13204945; doi:10.3390/children13050594)
Supplement: Supplementary file 1 [file children-13-00594-s001.zip]

Archive with 1 entries (1 files):
- children-4223190-supplementary.pdf
